# Supplementary material for: Transcriptome Analysis Identifies LINC00152 as a Biomarker of Early Relapse and Mortality in Acute Lymphoblastic Leukemia
Source: Genes (Basel). 2020 Mar 13;11(3):302. doi: 10.3390/genes11030302 (PMC7140896; doi:10.3390/genes11030302)
Supplement: Supplementary file 1 [file genes-11-00302-s001.zip]

Archive with 4 entries (4 files):
- Supp_table_1 .docx
- Supp_table_2.xlsx
- Supp_table_3.xlsx
- Supp_figures_1&2.docx
