# Supplementary material for: Transcriptome Analysis Identifies LINC00152 as a Biomarker of Early Relapse and Mortality in Acute Lymphoblastic Leukemia
Source: Genes (Basel). 2020 Mar 13;11(3):302. doi: 10.3390/genes11030302 (PMC7140896; doi:10.3390/genes11030302)
Supplement: Supplementary file 1 [file genes-11-00302-s001.zip › Supp_table_2.xlsx]

## Sheet: Table S2A_  lncRNAs and relapse
Gene_Symbol	Fold_Change_(linear) (Relapsed vs Non relapse)	ANOVA_p-value (Relapsed vs Non relapse)	FDR_p-value (Relapsed vs Non relapse)
TCONS_00017955	8.47	0.000136	0.366999
TCONS_00012197	4.52	0.002046	0.490178
TCONS_00001651	4.28	0.000217	0.38684
LINC00152	2.24	0.000536	0.441151
TCONS_00003765	2.17	0.000368	0.425121
RP11-417J8.3	2	0.002475	0.490178
RP11-782C8.2	2	0.002475	0.490178
MIR4435-2HG	1.82	0.000699	0.464332
TCONS_00026334	1.66	0.000204	0.38684
DYX1C1-CCPG1	1.59	0.001205	0.468854
LINC01806	1.58	0.00063	0.463911
TCONS_l2_00014790	1.56	0.00044	0.425121
RP11-353N4.8	1.56	0.001973	0.490178
AC092580.4	1.55	0.000214	0.38684
TCONS_00002811	1.46	0.000412	0.425121
GS1-115G20.1	1.41	0.000873	0.464332
TCONS_I2_00000382	1.4	0.000542	0.441151
LINC00282	1.4	0.002312	0.490178
LINC00623	1.38	0.002335	0.490178
TCONS_I2_00019376	1.35	0.000859	0.464332
RP11-518L10.5	1.35	0.002115	0.490178
CTD-2530H12.2	1.33	0.002515	0.493763
TCONS_00018335	1.32	2.1e-05	0.335004
RP11-1143G9.4	1.29	0.001604	0.486448
EMCN-IT1	1.28	0.001864	0.490178
AC079630.4	1.27	0.001322	0.476546
RP11-531H8.1	1.22	0.002187	0.490178
TCONS_00002890	-1.24	0.000861	0.464332
TCONS_00014502	-1.26	0.000151	0.369805
TRAF3IP2-AS1	-1.27	0.000309	0.425121
AC093818.1	-1.27	0.00267	0.499526
LINC01590	-1.3	0.000626	0.463911
LOC145783	-1.32	0.001994	0.490178
RAB30-AS1	-1.33	0.000406	0.425121
TCONS_l2_00012404	-1.36	0.002053	0.490178
LOC101929709	-1.37	0.001679	0.489147
CTD-2363C16.1	-1.38	0.002214	0.490178
TCONS_I2_00017131	-1.39	0.000947	0.468854
ARSD-AS1	-1.39	0.002368	0.490178
LINC01237	-1.45	0.001289	0.475602
TCONS_00013117	-1.46	0.00094	0.468854
GABPB1-AS1	-1.49	0.000302	0.425121
TCONS_l2_00012389	-1.5	0.002587	0.494449
LOC105377134	-1.57	0.001627	0.489147
LOC100505549	-1.58	0.001472	0.486066
RP11-69I8.3	-1.65	0.002349	0.490178
CDKN2B-AS1	-1.73	0.002539	0.494038
RP5-1031D4.2	-1.77	0.002307	0.490178
AC131097.3	-1.81	0.000643	0.464012
RP11-52J3.3	-1.9	0.001563	0.486066
RP11-430C7.5	-1.96	0.001211	0.468854
LINC00341	-2.51	0.002086	0.490178
FLJ10038	-2.77	0.000124	0.366999
LOC100130476	-2.79	0.000212	0.38684
CTB-57H20.1	-4.94	0.001024	0.468854
ARPP21-AS1	-5.01	2.5e-05	0.335004
LINC01013	-5.88	0.000445	0.425121

## Sheet: Table S2B_  lncRNAs and death
Gene Symbol	Fold Change (linear)	ANOVA p-value	FDR p-value
TCONS_00017956	5.87	0.03073	0.999418
TCONS_00001651	4.37	0.041958	0.999418
LOC101927497	3.77	0.013247	0.999418
RP11-124N14.3	2.42	0.005045	0.999418
CTC-564N23.2	2.36	0.022228	0.999418
LINC00152	2.04	0.004828	0.999418
TCONS_00003765	1.9	0.022278	0.999418
TCONS_l2_00017775	1.89	0.040999	0.999418
LOC100506844	1.81	0.047504	0.999418
CTB-131B5.2	1.81	0.019887	0.999418
AC012322.1	1.79	0.024986	0.999418
AC016995.3	1.75	0.019335	0.999418
RP6-206I17.1	1.73	0.016753	0.999418
AC017002.2	1.71	0.040373	0.999418
TCONS_l2_00012696	1.7	0.018087	0.999418
TCONS_l2_00005705	1.69	0.047017	0.999418
USP30-AS1	1.68	0.002154	0.999418
TCONS_l2_00013175	1.67	0.04171	0.999418
MIR4435-2HG	1.67	0.009779	0.999418
LOC100996579	1.57	0.023256	0.999418
TCONS_00029192	1.57	0.022862	0.999418
TCONS_00004538	1.55	0.047281	0.999418
TCONS_00022867	1.53	0.0177	0.999418
RP4-666F24.3	1.53	0.027745	0.999418
RP11-839G9.1	1.52	0.018175	0.999418
RP11-403I13.4	1.21	0.037241	0.999418
LOC101928307	1.21	0.006887	0.999418
LOC90246	1.2	0.013088	0.999418
LOC101927059	-1.2	0.000509	0.999418
LOC100131497	-1.21	0.028737	0.999418
EPN2-IT1	-1.21	0.037867	0.999418
CHL1-AS1	-1.22	0.037322	0.999418
LOC101927516	-1.22	0.036466	0.999418
LOC105375448	-1.22	0.009553	0.999418
LOC102724596	-1.22	0.049987	0.999418
LOC100507387	-1.23	0.042339	0.999418
LOC101927606	-1.23	0.038959	0.999418
LINC01558	-1.24	0.035793	0.999418
LINC01375	-1.24	0.044434	0.999418
LOC101927138	-1.24	0.023039	0.999418
LOC285766	-1.25	0.030503	0.999418
LOC93622	-1.26	0.023864	0.999418
LOC101929524	-1.29	0.028379	0.999418
TRAF3IP2-AS1	-1.29	0.024398	0.999418
LINC00243	-1.29	0.004704	0.999418
LINC01590	-1.3	0.000542	0.999418
RP5-1018A4.3	-1.31	0.048627	0.999418
AC009950.1	-1.34	0.033681	0.999418
LOC101930370	-1.35	0.025149	0.999418
LINC01237	-1.37	0.005778	0.999418
LOC283454	-1.38	0.019372	0.999418
LOC283299	-1.4	0.034515	0.999418
PSMB8-AS1	-1.43	0.039919	0.999418
GABPB1-AS1	-1.43	0.023168	0.999418
LINC01184	-1.45	0.032836	0.999418
LOC101929709	-1.46	0.000883	0.999418
LOC100505549	-1.46	0.015112	0.999418
LOC105377134	-1.46	0.02033	0.999418
LOC101927502	-1.47	0.001353	0.999418
LOC101928324	-1.49	0.011377	0.999418
LINC00544	-1.49	0.024948	0.999418
TCONS_00013502	-1.51	0.038325	0.999418
CTC-457E21.9	-1.52	0.019748	0.999418
LOC100132686	-1.52	0.023619	0.999418
RP11-69I8.3	-1.56	0.008793	0.999418
BZRAP1-AS1	-1.57	0.032913	0.999418
RP11-430C7.5	-1.58	0.028164	0.999418
RP11-20D14.3	-1.58	0.015293	0.999418
LOC285097	-1.58	0.032028	0.999418
HLA-DQB1-AS1	-1.59	0.007295	0.999418
P4HA2-AS1	-1.6	0.006716	0.999418
RP5-1031D4.2	-1.6	0.004232	0.999418
CTC-265F19.1	-1.61	0.013623	0.999418
TCONS_00017392	-1.62	0.03054	0.999418
LOC101926967	-1.62	0.017395	0.999418
RP11-15F12.1	-1.63	0.009913	0.999418
AC123023.1	-1.65	0.020214	0.999418
RP11-83A24.2	-1.66	0.006431	0.999418
AC131097.3	-1.69	0.003273	0.999418
TCONS_00020756	-1.7	0.022296	0.999418
RP11-421E14.2	-1.72	0.02228	0.999418
CTD-2031P19.5	-1.73	0.031019	0.999418
LINC00854	-1.76	0.023162	0.999418
LOC101927849	-1.77	0.004633	0.999418
TCONS_l2_00022830	-1.81	0.039927	0.999418
RP11-136K14.2	-1.81	0.01198	0.999418
TCONS_00017125	-1.85	0.037911	0.999418
RP11-542A14.1	-1.86	0.027661	0.999418
TCONS_00014020	-1.87	0.003752	0.999418
TCONS_l2_00011557	-1.88	0.028317	0.999418
PART1	-1.91	0.000755	0.999418
AC093642.3	-1.92	0.014499	0.999418
RP11-52J3.3	-1.93	0.014926	0.999418
TCONS_00017391	-1.96	0.031019	0.999418
TCONS_00018278	-1.97	0.034641	0.999418
RP11-172E10.1	-2	0.008558	0.999418
LOC102723883	-2.01	0.042596	0.999418
LOC100507516	-2.02	0.012231	0.999418
TCONS_00011939	-2.08	0.002451	0.999418
AP001056.1	-2.09	0.008745	0.999418
TCONS_00018281	-2.11	0.005021	0.999418
TAPT1-AS1	-2.15	0.029096	0.999418
LOC105375844	-2.16	0.003965	0.999418
LOC102723927	-2.22	0.012641	0.999418
RP11-582J16.4	-2.32	0.034216	0.999418
LOC100130476	-2.33	0.006013	0.999418
RP11-53B2.3	-2.37	0.016431	0.999418
RP11-68I3.11	-2.43	0.003345	0.999418
RP3-523C21.2	-2.56	0.001166	0.999418
LINC00341	-2.57	0.005041	0.999418
TCONS_00008287	-2.67	0.003807	0.999418
CTA-250D10.23	-2.71	0.017526	0.999418
TCONS_00025471	-2.87	0.049898	0.999418
RP11-428G5.5	-2.99	0.045429	0.999418
CTC-436K13.3	-3.05	0.034577	0.999418
LOC101927902	-3.06	0.02266	0.999418
LARGE-IT1	-3.12	0.012739	0.999418
RP11-1149M10.2	-3.17	0.002676	0.999418
RP11-136K14.1	-3.64	0.004118	0.999418
ARPP21-AS1	-4.61	0.000164	0.999418
TCONS_00014938	-5.18	0.021963	0.999418
CTB-57H20.1	-5.28	0.00509	0.999418
LINC01013	-7.79	0.000402	0.999418
CTC-436K13.2	-7.96	0.019695	0.999418

## Sheet: Table S2C_  lncRNAs and Hyperle
Gene Symbol	Fold Change (linear)	ANOVA p-value	FDR p-value
TCONS_00004231	13.49	0.001684	0.654964
SOCS2-AS1	5.14	0.010556	0.791182
LOC101927497	3.39	0.004904	0.754275
LINC00426	3.3	0.002749	0.698449
RP11-406H23.2	3.13	0.000727	0.636886
GAS6-AS1	2.96	0.001423	0.654964
RP5-1086K13.1	2.73	0.000573	0.636886
TCONS_00004229	2.66	0.000953	0.636886
AC093609.1	2.35	0.001693	0.654964
AC007381.2	2.29	0.036715	0.842259
TCONS_l2_00009685	2.26	0.030907	0.837302
TCONS_00017652	2.22	0.034708	0.839813
TCONS_00016019	2.21	0.000535	0.636886
PLCB1-IT1	2.02	0.014387	0.802013
AC083843.1	1.93	0.036441	0.842259
LINC00996	1.9	0.018493	0.824066
RP11-436H11.5	1.9	0.041275	0.842259
TCONS_00004264	1.84	0.024392	0.824066
RP11-234B24.4	1.84	0.003935	0.725825
AC074286.1	1.8	0.00452	0.739752
TCONS_00011939	1.8	0.043353	0.842259
RP11-318M2.3	1.78	0.001396	0.654964
AC073283.7	1.76	0.009053	0.791182
AC064834.2	1.69	0.000213	0.51032
ADARB2-AS1	1.66	0.007006	0.78309
CTD-2231H16.1	1.65	0.047714	0.842259
LOC100130691	1.64	0.007133	0.78309
USP30-AS1	1.62	0.00329	0.708469
LINC00662	1.59	0.011633	0.802013
lnc-PLEKHG7-25:1	1.59	0.009459	0.791182
TCONS_l2_00022861	1.57	0.003262	0.708469
AF127936.7	1.54	0.000923	0.636886
TCEB3-AS1	1.53	0.007909	0.787764
TCONS_l2_00010642	1.52	0.035346	0.839813
TCONS_00022897	1.51	0.009488	0.791182
RP11-96D1.11	1.51	0.035648	0.841393
TMCC1-AS1	1.49	0.001147	0.650928
CCND2-AS1	1.49	0.020346	0.824066
CTD-2005H7.1	1.48	0.034182	0.838369
VAV3-AS1	1.48	0.004152	0.733899
RP11-395B7.7	1.48	0.0279	0.833781
CTD-2012K14.6	1.46	0.029666	0.837302
RP11-85F14.5	1.46	0.02113	0.824066
TCONS_00001109	1.46	0.015131	0.802013
TCONS_00021051	1.45	0.025877	0.826742
LOC283194	1.44	0.044976	0.842259
TCONS_l2_00019528	1.44	0.044564	0.842259
TNRC6C-AS1	1.43	0.03734	0.842259
RP11-96H19.1	1.43	0.001699	0.654964
KB-1460A1.1	1.42	0.028923	0.835866
RP4-610C12.3	1.42	0.048337	0.842259
RP6-206I17.1	1.42	0.026373	0.828717
RP11-514F3.5	1.42	0.027765	0.833781
AC007099.2	1.41	0.000908	0.636886
TCONS_00009182	1.4	0.00964	0.791182
LOC105372751	1.38	0.037113	0.842259
RP5-837I24.6	1.38	0.009929	0.791182
TCONS_00008645	1.38	0.035151	0.839813
LOC100652999	1.37	0.013715	0.802013
RP11-247L20.4	1.37	0.02429	0.824066
AC004870.3	1.36	0.033205	0.837302
LOC100506100	1.36	0.022276	0.824066
TCONS_00013855	1.36	0.031234	0.837302
TCONS_00020393	1.36	0.001843	0.668454
LIMD1-AS1	1.35	0.009575	0.791182
LINC01150	1.35	0.0053	0.757178
RP11-526N18.1	1.35	0.039739	0.842259
RP11-173P15.3	1.34	0.003517	0.708469
TCONS_00014005	1.34	0.031768	0.837302
TCONS_00026493	1.34	0.003044	0.708469
LINC01138	1.33	0.044369	0.842259
RP11-80B9.1	1.33	0.001695	0.654964
RP11-603J24.6	1.33	0.008053	0.789023
TCONS_l2_00018477	1.33	0.01269	0.802013
KCTD21-AS1	1.32	0.018589	0.824066
UBR5-AS1	1.31	0.039499	0.842259
STARD13-IT1	1.31	0.047418	0.842259
TCONS_00020906	1.31	0.006285	0.78309
ALOX12-AS1	1.3	0.009349	0.791182
RP11-184E9.1	1.3	0.039303	0.842259
TCONS_00020396	1.3	0.018378	0.823075
TCONS_l2_00023029	1.3	0.043393	0.842259
TCONS_00010717	1.29	0.021945	0.824066
TCONS_00012235	1.29	0.027307	0.833781
AP001092.4	1.28	0.00073	0.636886
CTA-292E10.6	1.28	0.036462	0.842259
PRR34-AS1	1.28	0.00607	0.78309
TCONS_00007820	1.28	0.02501	0.824066
TCONS_00021692	1.28	0.046132	0.842259
AC012363.4	1.27	0.009549	0.791182
LOC101930370	1.27	0.039521	0.842259
BAALC-AS2	1.27	0.008674	0.789023
ZEB1-AS1	1.27	0.027622	0.833781
LOC652276	1.27	0.044136	0.842259
AC012361.1	1.26	0.04138	0.842259
LOC339803	1.26	0.045431	0.842259
KLF3-AS1	1.26	0.019334	0.824066
LINC00951	1.26	0.019725	0.824066
TCONS_00029017	1.26	0.036732	0.842259
AC008269.2	1.25	0.006057	0.78309
CTA-125H2.1	1.25	0.002534	0.695657
LINC00583	1.25	0.030123	0.837302
LOC105371485	1.24	0.048197	0.842259
UMODL1-AS1	1.24	0.004011	0.730037
RP11-151A6.4	1.24	0.003341	0.708469
TCONS_00007354	1.24	0.001954	0.668454
AP001092.5	1.23	0.014858	0.802013
RP11-509J21.3	1.23	0.034992	0.839813
RP11-642D21.1	1.23	0.026933	0.832371
TCONS_00003588	1.23	0.017401	0.816241
TCONS_00003609	1.23	0.01086	0.791182
CTA-221G9.7	1.22	0.039449	0.842259
CTD-2644I21.1	1.22	0.006793	0.78309
SND1	1.22	0.046485	0.842259
RP11-164H13.1	1.22	0.025359	0.824469
RP11-686G8.2	1.22	0.02615	0.826985
RP11-1023P17.2	1.22	0.000329	0.570228
TCONS_00002830	1.22	0.049207	0.842259
TCONS_00017001	1.22	0.00761	0.785498
TCONS_00019596	1.22	0.001432	0.654964
TCONS_l2_00017540	1.22	0.010272	0.791182
AC013480.2	1.21	0.015354	0.802557
GPC5-IT1	1.21	0.01861	0.824066
LOC101927647	1.21	0.042769	0.842259
LOC101928047	1.21	0.031826	0.837302
RP11-486G15.2	1.21	0.037853	0.842259
TCONS_00002373	1.21	0.037928	0.842259
TCONS_00010154	1.21	0.002751	0.698449
TCONS_00017159	1.21	0.046117	0.842259
TCONS_00028551	1.21	0.043568	0.842259
CTD-2235C13.2	-1.21	0.001122	0.650928
CTD-2270L9.2	-1.21	0.031281	0.837302
RP1-124C6.1	-1.21	0.024602	0.824066
RP4-760C5.5	-1.21	0.023558	0.824066
RP11-120E13.1	-1.21	0.023745	0.824066
RP11-269F21.1	-1.21	0.031503	0.837302
RP11-425A23.1	-1.21	0.002868	0.708469
LOC101928850	-1.21	0.010972	0.791182
RP11-574F21.2	-1.21	0.022348	0.824066
RP11-667M19.10	-1.21	0.042104	0.842259
RP11-1144P22.1	-1.21	0.045761	0.842259
TCONS_00001115	-1.21	0.009765	0.791182
TCONS_00001387	-1.21	0.015258	0.802013
TCONS_00002016	-1.21	0.023759	0.824066
LOC101927881	-1.21	0.02047	0.824066
TCONS_00003111	-1.21	0.018006	0.821209
TCONS_00006131	-1.21	0.047752	0.842259
TCONS_00007869	-1.21	0.016443	0.814069
TCONS_00011801	-1.21	0.015244	0.802013
TCONS_00011980	-1.21	0.014861	0.802013
TCONS_00013798	-1.21	0.007669	0.785498
TCONS_00016107	-1.21	0.014447	0.802013
TCONS_00016434	-1.21	0.043755	0.842259
TCONS_00018522	-1.21	0.031529	0.837302
TCONS_l2_00003425	-1.21	0.007884	0.787694
TCONS_l2_00007418	-1.21	0.012749	0.802013
TCONS_l2_00010508	-1.21	0.040305	0.842259
TTLL7-IT1	-1.21	0.017178	0.816241
ABHD12B	-1.22	0.012748	0.802013
AC084149.2	-1.22	0.017116	0.816241
CTB-1I21.1	-1.22	0.024029	0.824066
CTD-3220F14.1	-1.22	0.018803	0.824066
LINC00361	-1.22	0.037989	0.842259
RP3-454B23.1	-1.22	0.004829	0.751311
RP4-781K5.6	-1.22	0.005714	0.769729
RP11-298J20.4	-1.22	0.039671	0.842259
RP11-405A12.2	-1.22	0.039561	0.842259
RP11-452C8.1	-1.22	0.006228	0.78309
RP11-643M14.1	-1.22	0.003112	0.708469
LOC440446	-1.22	0.011116	0.794332
TCONS_00001454	-1.22	0.025904	0.826742
TCONS_00007518	-1.22	0.001736	0.654964
TCONS_00008434	-1.22	0.019406	0.824066
TCONS_00013678	-1.22	0.013662	0.802013
TCONS_00013687	-1.22	0.0447	0.842259
TCONS_00027618	-1.22	0.021123	0.824066
TCONS_l2_00003753	-1.22	0.004604	0.744082
TCONS_l2_00025134	-1.22	0.018071	0.821344
AC009133.17	-1.23	0.011429	0.802013
AC004878.7	-1.23	0.007518	0.785498
IDI2-AS1	-1.23	0.011362	0.802013
RP1-12G14.7	-1.23	0.023468	0.824066
RP11-64C1.1	-1.23	0.037805	0.842259
RP11-152P17.2	-1.23	0.009875	0.791182
RP11-197P3.4	-1.23	0.024682	0.824066
RP11-293A21.1	-1.23	0.046101	0.842259
RP11-343H5.6	-1.23	0.021828	0.824066
RP11-371F15.3	-1.23	0.030281	0.837302
RP11-576N17.5	-1.23	0.03368	0.837302
RP11-1072C15.2	-1.23	0.014646	0.802013
RP13-329D4.3	-1.23	0.031307	0.837302
SUCLA2-AS1	-1.23	0.011558	0.802013
TCONS_00002721	-1.23	0.042117	0.842259
TCONS_00006208	-1.23	0.027221	0.833781
TCONS_00017369	-1.23	0.041718	0.842259
TCONS_00019766	-1.23	0.043682	0.842259
TCONS_00027309	-1.23	0.027412	0.833781
TCONS_00030036	-1.23	0.048023	0.842259
AC006994.2	-1.24	0.000327	0.570228
AC009262.2	-1.24	0.001131	0.650928
AC012074.2	-1.24	0.024119	0.824066
AC078852.2	-1.24	0.012641	0.802013
CTD-2026G6.3	-1.24	0.010435	0.791182
CTD-2315E11.1	-1.24	0.029798	0.837302
LINC00264	-1.24	0.044591	0.842259
CAND1.11	-1.24	0.003632	0.717149
MAPKAPK5-AS1	-1.24	0.012491	0.802013
OSTN-AS1	-1.24	0.041374	0.842259
RP11-15E18.1	-1.24	0.000653	0.636886
RP11-73E17.2	-1.24	0.030896	0.837302
RP11-108O10.2	-1.24	0.048036	0.842259
RP11-864I4.3	-1.24	0.040409	0.842259
TCONS_00003097	-1.24	0.019859	0.824066
TCONS_00006552	-1.24	0.01033	0.791182
TCONS_00022751	-1.24	0.026592	0.828832
TCONS_l2_00006705	-1.24	0.024974	0.824066
TCONS_l2_00016971	-1.24	0.001682	0.654964
AP001610.5	-1.25	0.041637	0.842259
LOC101929977	-1.25	0.020666	0.824066
LINC00937	-1.25	0.041753	0.842259
RP5-945F2.2	-1.25	0.040845	0.842259
RP11-12K6.2	-1.25	0.011906	0.802013
RP11-109P6.2	-1.25	0.010144	0.791182
RP11-362K14.6	-1.25	0.04334	0.842259
RP11-484D2.5	-1.25	0.022141	0.824066
LOC102723828	-1.25	0.006679	0.78309
RP11-881M11.2	-1.25	0.033563	0.837302
TCONS_00005059	-1.25	0.01196	0.802013
TCONS_00010248	-1.25	0.012885	0.802013
TCONS_00016018	-1.25	0.046676	0.842259
TCONS_00017515	-1.25	0.006628	0.78309
TCONS_l2_00022397	-1.25	0.011719	0.802013
RP1-12G14.6	-1.26	0.031969	0.837302
TCONS_00029157	-1.26	0.014467	0.802013
RP11-179A16.2	-1.26	0.027711	0.833781
RP11-510I5.4	-1.26	0.002661	0.695657
RP11-715J22.6	-1.26	0.012516	0.802013
RP11-1018N14.2	-1.26	0.013809	0.802013
TCONS_00013572	-1.26	0.008326	0.789023
TCONS_00017281	-1.26	0.00511	0.757178
TCONS_00026831	-1.26	0.02158	0.824066
TCONS_l2_00007047	-1.26	0.022478	0.824066
TCONS_l2_00007167	-1.26	0.006816	0.78309
AC103828.1	-1.27	0.008937	0.790993
AL109767.1	-1.27	0.035013	0.839813
AP000473.6	-1.27	0.006608	0.78309
CTD-2116N17.1	-1.27	0.035464	0.839813
LINC00363	-1.27	0.033306	0.837302
LINC01085	-1.27	0.022463	0.824066
RP11-169O17.5	-1.27	0.023966	0.824066
RP11-175P13.2	-1.27	0.008016	0.789023
RP11-177F11.1	-1.27	0.005154	0.757178
RP11-467D6.1	-1.27	0.018556	0.824066
TCONS_00001408	-1.27	0.02837	0.833781
TCONS_00018687	-1.27	0.030078	0.837302
TCONS_00024635	-1.27	0.007438	0.785498
TCONS_l2_00019489	-1.27	0.045041	0.842259
TRMT2B-AS1	-1.27	0.03729	0.842259
CITF22-49D8.1	-1.28	0.018882	0.824066
RP11-61K9.2	-1.28	0.03117	0.837302
RP11-289F5.1	-1.28	0.049462	0.842259
RP11-862P13.1	-1.28	0.005634	0.769456
RP11-967K21.1	-1.28	0.009102	0.791182
TCONS_l2_00021371	-1.28	0.010633	0.791182
LOC105370931	-1.29	0.027571	0.833781
ZNF337-AS1	-1.29	0.014276	0.802013
RP11-13N12.2	-1.29	0.003583	0.71143
RP11-16E18.3	-1.29	0.045982	0.842259
RP11-44M6.1	-1.29	0.018047	0.821209
RP11-61L14.6	-1.29	0.033159	0.837302
RP11-168P8.5	-1.29	0.022844	0.824066
RP11-386M24.8	-1.29	0.024028	0.824066
TCONS_00004610	-1.29	0.016039	0.809487
TCONS_00006507	-1.29	0.016089	0.810185
TCONS_00026308	-1.29	0.042165	0.842259
TCONS_00028353	-1.29	0.001054	0.641433
AC012314.20	-1.3	0.015244	0.802013
BRWD1-IT1	-1.3	0.0378	0.842259
FAM41C	-1.3	0.029106	0.835866
ZRANB2-AS2	-1.3	0.043718	0.842259
LINC01169	-1.3	0.006853	0.78309
LINC00663	-1.3	1.5e-05	0.206828
RP11-138H10.2	-1.3	0.048478	0.842259
RP11-267M23.3	-1.3	0.020934	0.824066
TCONS_00010061	-1.3	0.007186	0.783896
LOC101927648	-1.3	0.037432	0.842259
TCONS_l2_00024711	-1.3	0.013557	0.802013
A2ML1-AS1	-1.31	0.014766	0.802013
LOC105374463	-1.31	0.013035	0.802013
AF127577.12	-1.31	0.041062	0.842259
RP1-79C4.1	-1.31	0.00062	0.636886
RP11-932O9.7	-1.31	0.015552	0.806598
TCONS_00010037	-1.31	0.039499	0.842259
AC090952.5	-1.32	0.008978	0.791182
AC092620.3	-1.32	0.043367	0.842259
RP1-86D1.5	-1.32	0.009562	0.791182
RP5-940J5.8	-1.32	0.01877	0.824066
LOC105370580	-1.32	0.003561	0.711342
RP11-16L9.2	-1.32	0.035379	0.839813
RP11-436M15.3	-1.32	0.043463	0.842259
RP11-678G14.2	-1.32	0.031593	0.837302
RP11-789C2.1	-1.32	0.004475	0.738193
RP11-867O8.5	-1.32	0.020259	0.824066
SOS1-IT1	-1.32	0.02676	0.829304
TCONS_00007979	-1.32	0.013073	0.802013
TCONS_00008213	-1.32	0.000741	0.636886
TCONS_00022278	-1.32	0.046375	0.842259
AC016831.7	-1.33	0.015162	0.802013
LINC01136	-1.33	0.02307	0.824066
RP1-266L20.4	-1.33	0.032096	0.837302
RP11-49I4.3	-1.33	0.036157	0.842259
RP11-77G23.2	-1.33	0.024577	0.824066
TCONS_00018392	-1.33	0.028033	0.833781
TCONS_00022787	-1.33	0.008124	0.789023
NOVA1-AS1	-1.34	0.008368	0.789023
RHOA-IT1	-1.34	0.021993	0.824066
RP4-771M4.3	-1.34	0.028205	0.833781
RP11-293M10.2	-1.34	0.024462	0.824066
RP11-316M21.7	-1.34	0.033034	0.837302
TCONS_00016284	-1.34	0.032449	0.837302
TCONS_00028205	-1.34	0.048761	0.842259
CTC-505O3.3	-1.35	0.022069	0.824066
EPN2-AS1	-1.35	0.012908	0.802013
RP11-77K12.8	-1.35	0.037746	0.842259
RP11-167J8.3	-1.35	0.03515	0.839813
RP11-773D16.1	-1.35	0.002947	0.708469
TCONS_00029501	-1.35	0.029207	0.835866
TCONS_l2_00003732	-1.35	0.002377	0.695657
RP11-348N5.7	-1.36	0.040894	0.842259
TCONS_00004440	-1.36	0.010751	0.791182
AC068039.4	-1.37	0.032014	0.837302
RP11-321L2.2	-1.37	0.028091	0.833781
TCONS_00001284	-1.37	0.01035	0.791182
TCONS_00018424	-1.37	0.008106	0.789023
TCONS_l2_00015845	-1.37	0.007168	0.783253
CTC-308K20.1	-1.39	0.019868	0.824066
CTD-2574D22.2	-1.39	0.001651	0.654964
LINC00410	-1.39	0.035906	0.842259
PDCD4-AS1	-1.39	0.015888	0.809172
RP11-398G24.2	-1.39	0.006781	0.78309
TCONS_l2_00025998	-1.39	0.003976	0.726525
TCONS_l2_00029386	-1.39	0.030797	0.837302
AC079305.8	-1.4	0.022089	0.824066
CTD-2023J5.1	-1.4	0.001486	0.654964
RP11-121A14.3	-1.4	0.020813	0.824066
TCONS_00009427	-1.4	0.000684	0.636886
ADPGK-AS1	-1.41	0.00108	0.650928
RP11-34A14.3	-1.41	0.020585	0.824066
RP11-350J20.5	-1.41	0.001305	0.654964
TCONS_l2_00001532	-1.41	0.028275	0.833781
TCONS_l2_00008932	-1.41	0.018553	0.824066
TCONS_l2_00014932	-1.41	0.029005	0.835866
RP11-219B17.1	-1.42	0.03261	0.837302
TCONS_00008377	-1.42	0.043757	0.842259
TCONS_00008683	-1.42	0.012903	0.802013
TCONS_l2_00004632	-1.42	0.004408	0.738193
LOC101927606	-1.43	0.006989	0.78309
HCG14	-1.44	0.021516	0.824066
LOC101927815	-1.44	0.009835	0.791182
RP11-327I22.4	-1.44	0.046023	0.842259
RP11-1072C15.4	-1.44	0.002689	0.695657
TCONS_00014913	-1.44	0.007677	0.785498
TCONS_00015499	-1.44	0.029428	0.836273
AC068718.1	-1.45	0.003682	0.721025
RP11-154F14.2	-1.45	0.008059	0.789023
RP11-429B14.1	-1.45	0.001117	0.650928
TCONS_00021936	-1.45	0.038356	0.842259
RP11-161H23.9	-1.46	0.016233	0.810494
LOC285147	-1.46	0.041921	0.842259
TCONS_l2_00028752	-1.46	0.03205	0.837302
LYST-AS1	-1.47	0.019626	0.824066
RP11-108P20.4	-1.47	0.008291	0.789023
RP11-254F7.2	-1.47	0.037501	0.842259
TCONS_00030020	-1.47	0.012928	0.802013
KB-1572G7.3	-1.48	0.037669	0.842259
RC3H1-IT1	-1.48	0.002047	0.678004
RP11-873E20.1	-1.48	0.017493	0.816241
LOC100286906	-1.48	0.027876	0.833781
TCONS_00027180	-1.48	0.032974	0.837302
TCONS_l2_00017673	-1.48	0.028963	0.835866
BACH1	-1.49	0.028925	0.835866
AP001056.1	-1.5	0.026905	0.832371
RP11-388M20.1	-1.52	0.022556	0.824066
CTD-2134A5.4	-1.52	0.010496	0.791182
TCONS_l2_00030839	-1.54	0.002478	0.695657
RP11-45P15.4	-1.54	0.001968	0.668454
TCONS_l2_00030737	-1.55	0.00449	0.738193
TCONS_00018859	-1.57	0.019921	0.824066
RP11-152N13.16	-1.57	0.002734	0.698449
AC005534.8	-1.57	0.003268	0.708469
TCONS_00005763	-1.57	0.036478	0.842259
AC073218.2	-1.58	0.019422	0.824066
RP11-782C8.5	-1.6	0.035241	0.839813
TCONS_00012896	-1.6	0.026503	0.828832
AC016745.3	-1.6	0.029944	0.837302
TCONS_00013943	-1.61	0.005639	0.769456
CTD-2139B15.2	-1.61	0.033212	0.837302
TCONS_00023278	-1.62	0.001323	0.654964
TCONS_00024639	-1.63	0.010177	0.791182
AC069277.2	-1.63	0.013779	0.802013
RP11-326C3.2	-1.64	6.9e-05	0.290023
AC106900.6	-1.64	0.002704	0.696985
RP11-287F9.2	-1.66	0.000531	0.636886
TCONS_00030033	-1.66	0.046618	0.842259
TCONS_00007758	-1.67	0.047167	0.842259
TCONS_00008018	-1.71	0.041613	0.842259
TCONS_l2_00017201	-1.74	0.009449	0.791182
ASAP1-IT1	-1.75	0.027063	0.83333
RP11-561O23.8	-1.75	0.042739	0.842259
RP11-782C8.3	-1.76	0.0443	0.842259
LINC00959	-1.77	0.037197	0.842259
lnc-CDKN2C-9:1	-1.78	0.01269	0.802013
CTA-29F11.1	-1.78	0.004843	0.751807
RP11-325K4.2	-1.81	0.012485	0.802013
RP11-215P8.3	-1.84	0.006137	0.78309
RP3-486I3.7	-1.85	0.0435	0.842259
LOC105379175	-1.89	0.029083	0.835866
WDFY3-AS1	-1.9	0.010785	0.791182
TCONS_00007884	-1.94	0.049113	0.842259
TCONS_00016338	-1.97	0.046847	0.842259
RP11-723D22.2	-1.98	0.018124	0.821929
TCONS_l2_00008913	-1.99	0.033913	0.837302
RP11-598D14.1	-2.07	0.019391	0.824066
DIP2A-IT1	-2.1	0.010812	0.791182
TCONS_00030032	-2.22	0.017976	0.821209
LOC105379499	-2.25	0.015279	0.802013
TCONS_00015680	-2.4	0.037473	0.842259
RP11-372K14.2	-2.45	0.006135	0.78309
RP11-469M7.1	-2.56	4.4e-05	0.252426
TCONS_00002518	-2.6	0.00261	0.695657
AP005530.1	-2.91	0.036336	0.842259
TCONS_00013288	-3.59	0.034104	0.838369
GS1-57L11.1	-4.88	0.002311	0.695657
TCONS_00017894	-6.04	0.032349	0.837302
