# Supplementary material for: Transcriptome Analysis Identifies LINC00152 as a Biomarker of Early Relapse and Mortality in Acute Lymphoblastic Leukemia
Source: Genes (Basel). 2020 Mar 13;11(3):302. doi: 10.3390/genes11030302 (PMC7140896; doi:10.3390/genes11030302)
Supplement: Supplementary file 1 [file genes-11-00302-s001.zip › Supp_table_3.xlsx]

## Sheet: TCONS_I2_00014790
Genes	TCONS_l2_00014790-mRNA R2	P value
GBP2	0.6	7.19e-61
TES	0.7	4.6e-71
GBP5	0.7	4.88e-68
STX11	0.6	1.18e-59
DOCK5	0.7	3.14e-70
BCL2A1	0.6	1.21e-55
PYGL	0.6	2.16e-55
FAS	0.7	6.38e-69
DPYD	0.6	3.58e-59
GBP1	0.6	2.69e-51
RAB27B	0.8	3.93e-82
AGPAT4	0.6	6.19e-64
LINC00152	1	5.25e-111
MIR4435.2HG	1	6.93e-109
CREG1	0.6	5.21e-62
ARHGAP18	0.7	9.96e-74
SLA2	0.6	1.57e-65
AGL	0.6	5.76e-68
PTPN7	0.6	3.57e-61
PHACTR2	0.7	2.23e-66
TCONS_00026334	0.7	4.78e-75
BIVM	0.7	8.91e-69
FLJ44635	0.7	1.57e-58
RGS10	0.6	2.51e-64
TLR3	0.7	7.21e-58
DYX1C1.CCPG1	0.6	6.01e-63
TCONS_l2_00014790	1	0
AC092580.4	0.6	2.13e-61
EPS8	0.8	4.67e-72
TRPS1	0.6	8.38e-66
IPO5P1	-0.6	1.15e-60
MDM4	-0.6	5.59e-61
USP22	-0.6	8.25e-63
PIK3AP1	-0.6	4.18e-64
BMF	-0.6	1.12e-74
COQ10A	-0.6	9.59e-60
DTNBP1	-0.7	1.15e-81
AC131097.3	-0.6	5.99e-65
SYNE3	-0.7	7.62e-74
BTK	-0.6	3.49e-64
MPRIP	-0.6	5.98e-64
ZC3H12D	-0.6	1.74e-61
INSR	-0.7	1.51e-77
LINC00341	-0.7	7.57e-76
GNG7	-0.7	1.09e-79
JUP	-0.7	4e-75
BLK	-0.6	1.98e-63
LOC100130476	-0.7	6.6e-77
DAGLB	-0.6	6.24e-69
TERF2	-0.7	1.94e-78
RGL1	-0.6	1.2e-67
TCL1A	-0.8	4.04e-94
CTB.57H20.1	-0.7	2.98e-78
LINC01013	-0.6	5.86e-66
ARPP21	-0.6	9.4e-59

## Sheet: MIR4435.2HG
Genes	MIR4435.2HG-mRNA R2	P value
S100A10	0.6	9.43e-59
GBP2	0.6	8.68e-66
TES	0.8	2.36e-80
GBP5	0.8	1.03e-74
STX11	0.7	3.67e-65
DOCK5	0.8	1.74e-77
PYGL	0.6	1.22e-58
FAS	0.8	5.07e-75
DPYD	0.6	1.09e-62
CTSW	0.6	1.79e-60
GBP1	0.6	4.07e-56
RAB27B	0.7	6.66e-79
AGPAT4	0.7	2.94e-70
LINC00152	1	3.59e-158
MIR4435.2HG	1	0
CREG1	0.6	3.64e-65
ARHGAP18	0.7	2.68e-77
SLA2	0.7	8.49e-69
S100A11	0.6	8.85e-57
AGL	0.6	2.71e-67
PTPN7	0.6	3.85e-68
PHACTR2	0.7	2.41e-71
TCONS_00026334	0.7	7.98e-72
BIVM	0.7	1.54e-67
FLJ44635	0.7	9.71e-64
RGS10	0.6	5.73e-64
TLR3	0.6	1.56e-51
DYX1C1.CCPG1	0.6	9.96e-65
CCDC125	0.6	4.42e-59
TCONS_l2_00014790	1	6.93e-109
EPS8	0.7	4.02e-66
TRPS1	0.7	4.08e-71
LOC105377134	-0.6	4.52e-61
PIK3AP1	-0.6	4.2e-60
BMF	-0.6	1.52e-70
COQ10A	-0.6	1.98e-58
DTNBP1	-0.7	1.25e-78
AC131097.3	-0.6	1.35e-64
SYNE3	-0.7	2.29e-69
BTK	-0.6	6.58e-64
MPRIP	-0.6	2.69e-61
INSR	-0.7	2.47e-70
LINC00341	-0.7	5.16e-70
GNG7	-0.7	8.12e-73
JUP	-0.6	1.12e-69
BLK	-0.6	4.42e-63
LOC100130476	-0.7	3.1e-75
DAGLB	-0.6	1.33e-60
TERF2	-0.7	9.72e-74
RGL1	-0.6	2.14e-64
TCL1A	-0.9	3.3e-99
CTB.57H20.1	-0.8	7.08e-86
LINC01013	-0.6	4.85e-68
ARPP21	-0.6	9.47e-62

## Sheet: LINC00152
Genes	LINC00152-mRNA R2	P value
GBP2	0.6	1.49e-65
TES	0.8	9.66e-80
GBP5	0.8	1.07e-74
STX11	0.7	5.4e-65
DOCK5	0.8	2.69e-77
PYGL	0.6	1.02e-58
FAS	0.8	3.74e-75
DPYD	0.6	8.82e-63
CTSW	0.6	1.04e-60
GBP1	0.6	5.58e-56
RAB27B	0.7	3e-80
AGPAT4	0.7	3.61e-70
LINC00152	1	0
MIR4435.2HG	1	3.59e-158
CREG1	0.6	1.9e-64
ARHGAP18	0.7	3.12e-77
SLA2	0.7	3.88e-69
S100A11	0.6	1.4e-56
AGL	0.6	4.9e-68
PTPN7	0.6	7.45e-68
PHACTR2	0.7	1.1e-71
TCONS_00026334	0.7	4.62e-73
BIVM	0.7	1.4e-68
FLJ44635	0.7	7.85e-64
RGS10	0.6	7.68e-64
TLR3	0.6	2.02e-52
DYX1C1.CCPG1	0.6	4.02e-65
CCDC125	0.6	7.58e-59
TCONS_l2_00014790	1	5.25e-111
EPS8	0.7	1.98e-66
TRPS1	0.7	1.63e-71
LOC105377134	-0.6	8.6e-61
PIK3AP1	-0.6	2.52e-60
BMF	-0.6	8.66e-72
COQ10A	-0.6	1.8e-58
DTNBP1	-0.7	3.15e-79
AC131097.3	-0.6	2.11e-65
SYNE3	-0.7	1.87e-69
BTK	-0.6	1.71e-64
INSR	-0.7	6.81e-71
LINC00341	-0.7	3.99e-70
GNG7	-0.7	1.81e-73
JUP	-0.6	2.13e-70
BLK	-0.6	5.58e-63
LOC100130476	-0.7	9.9e-76
DAGLB	-0.6	3.42e-61
TERF2	-0.7	1.09e-74
RGL1	-0.6	9.08e-65
TCL1A	-0.8	1.02e-97
CTB.57H20.1	-0.8	1.1e-85
LINC01013	-0.6	3.73e-68
ARPP21	-0.6	1.11e-61

## Sheet: TCONS_00026334
Genes	TCONS_00026334-mRNA R2	P value
TES	0.6	5.65e-64
GBP5	0.6	1.01e-60
STX11	0.6	8.24e-60
DOCK5	0.7	3.22e-70
BCL2A1	0.6	2.53e-57
PYGL	0.6	7.51e-59
FAS	0.6	8.9e-61
RAB27B	0.9	2.52e-95
LINC00152	0.7	4.62e-73
MIR4435.2HG	0.7	7.98e-72
CREG1	0.6	1.57e-63
ARHGAP18	0.6	2.5e-68
SLA2	0.6	2.43e-59
S100A11	0.6	7.92e-56
AGL	0.6	2.13e-68
PTPN7	0.6	1.89e-65
SDCBP	0.6	3.26e-57
PHACTR2	0.6	2.65e-64
TCONS_00026334	1	0
BIVM	0.6	2.96e-62
FLJ44635	0.6	1.07e-56
TLR3	0.7	1.15e-53
DYX1C1.CCPG1	0.6	6.53e-61
CCDC125	0.6	3.97e-61
TCONS_l2_00014790	0.7	4.78e-75
EPS8	0.7	2.66e-65
MINPP1	0.6	4.95e-61
NCKAP1	0.6	3.79e-55
TRPS1	0.6	4.92e-64
ZNF626	-0.6	1.88e-56
MDM4	-0.6	5.46e-66
PIK3AP1	-0.6	4.66e-59
MIR4540	-0.6	5.93e-66
DTNBP1	-0.7	1.59e-73
AC131097.3	-0.6	6.26e-68
NUP88	-0.6	4.42e-66
EZR	-0.6	3.36e-60
SYNE3	-0.7	1.29e-68
MPRIP	-0.7	1.07e-75
ZC3H12D	-0.7	9.35e-69
LINC00341	-0.7	1.11e-67
GNG7	-0.6	9.5e-65
TCF4	-0.6	7.72e-65
JUP	-0.6	9.75e-70
LOC100130476	-0.6	4.42e-74
DAGLB	-0.6	3.74e-64
TERF2	-0.7	1.65e-75
RGL1	-0.6	7.14e-69
TCL1A	-0.6	2.41e-69
CTB.57H20.1	-0.6	7.35e-67
LINC01013	-0.6	3.79e-66

## Sheet: DYX1C1-CCPG1
Genes	DYX1C1.CCPG1-mRNA R2	P value
CXCL8	0.6	5.73e-70
GBP2	0.8	5.94e-85
TES	0.7	6.14e-77
GBP5	0.7	5.12e-77
STX11	0.8	4.55e-88
TNFSF10	0.6	2.36e-69
DOCK5	0.7	1.07e-78
BCL2A1	0.8	3.99e-82
PYGL	0.7	3.2e-77
FAS	0.8	4.24e-90
DPYD	0.6	3.02e-64
RAB27B	0.7	4.18e-70
LINC00152	0.6	4.02e-65
LITAF	0.7	2.42e-66
MIR4435.2HG	0.6	9.96e-65
ARHGAP18	0.8	5.65e-83
S100A11	0.7	5.29e-76
AGL	0.7	1.13e-65
PTPN7	0.6	5.59e-64
SDCBP	0.8	6.4e-77
PHACTR2	0.7	3.1e-80
TCONS_00026334	0.6	6.53e-61
FLJ44635	0.8	3.15e-82
RGS10	0.6	4.61e-67
RSU1	0.6	4.7e-60
DYX1C1.CCPG1	1	0
CCDC125	0.7	6.66e-71
RP11.353N4.8	0.6	1.3e-61
TCONS_l2_00014790	0.6	6.01e-63
TRPS1	0.6	1.57e-74
ATAT1	-0.7	3.36e-75
IPO5P1	-0.7	5.25e-71
LOC105377134	-0.7	6.28e-72
USP22	-0.6	3.02e-60
DTNBP1	-0.6	3.13e-63
AC131097.3	-0.6	2.8e-63
SYNE3	-0.6	3.33e-59
BTK	-0.6	5.61e-59
MPRIP	-0.6	1.18e-59
INSR	-0.6	8.74e-62
LINC00341	-0.6	4.46e-56
JUP	-0.6	2.39e-64
LOC100130476	-0.7	3.78e-75
TERF2	-0.6	3.93e-61
TCL1A	-0.6	5.17e-63
CTB.57H20.1	-0.6	6.22e-64

## Sheet: LINC01013
Genes	LINC01013-mRNA R2	P value
ZNF626	0.6	6.9e-57
LOC105377134	0.6	2.24e-59
RP11.69I8.3	0.6	5.93e-54
BMF	0.7	1.43e-72
RP5.1031D4.2	0.6	4.94e-65
DTNBP1	0.7	2.39e-71
SYNE3	0.6	1.59e-57
ZC3H12D	0.6	3.11e-62
LINC00341	0.6	1.14e-57
GNG7	0.6	1.1e-62
TCF4	0.7	1.67e-72
JUP	0.6	4.53e-65
LOC100130476	0.6	9.45e-65
TERF2	0.7	6.7e-76
RGL1	0.6	2.23e-73
TCL1A	0.6	1.65e-63
CTB.57H20.1	0.7	1.31e-75
ARPP21.AS1	0.7	1.05e-73
LINC01013	1	0
ARPP21	0.7	1.81e-81
STX11	-0.6	4.79e-58
DOCK5	-0.6	7.21e-63
RAB27B	-0.6	1.15e-64
LINC00152	-0.6	3.73e-68
MIR4435.2HG	-0.6	4.85e-68
CREG1	-0.6	2.46e-64
ARHGAP18	-0.6	1.89e-63
AGL	-0.7	1.57e-76
PTPN7	-0.6	3.59e-66
PHACTR2	-0.6	5.14e-65
TCONS_00026334	-0.6	3.79e-66
BIVM	-0.7	6.81e-70
TCONS_l2_00014790	-0.6	5.86e-66
TRPS1	-0.6	5.28e-60
